# Supplementary material for: Tumoricidal, Temozolomide- and Radiation-Sensitizing Effects of KCa3.1 K+ Channel Targeting In Vitro Are Dependent on Glioma Cell Line and Stem Cell Fraction
Source: Cancers (Basel). 2022 Dec 15;14(24):6199. doi: 10.3390/cancers14246199 (PMC9776522; doi:10.3390/cancers14246199)
Supplement: Supplementary file 1 [file cancers-14-06199-s001.zip]

Archive with 1 entries (1 files):
- cancers-1953331-supplementary.pdf
